# Supplementary material for: The dorsal aortic compartment is a developmental source of brown adipose tissue in mice
Source: Nat Commun. 2026 Jan 7;17:286. doi: 10.1038/s41467-025-68147-9 (PMC12783139; doi:10.1038/s41467-025-68147-9)
Supplement: Supplementary file 4 — Source Data [file 41467_2025_68147_MOESM4_ESM.xlsx]

## Sheet: 1e
Figure 1e
Osr1GCE/+ TAM E11.5, analysis E18.5
		iBAT			sBAT			cBAT
		mG+	DAPI		mG+	DAPI		mG+	DAPI
	Embryo #1	40	467		88	555		79	807
		0	909		63	417
		12	899
	Embryo #2	16	1029		41	326		219	566
					209	526		139	775
					209	555
					229	530
	Embryo #3	30	1939		1824	11201		284	2293
					950	5938		304	3415
								204	2147
								420	3419

## Sheet: 3c
Figure 3c
Osr1GCE/+ TAM E9.5, analysis E18.5
		iBAT			sBAT			cBAT
		mG+	DAPI		mG+	DAPI		mG+	DAPI
	Embryo #1	92	1697		160	959		61	416
					261	1445		18	370
					382	2332
	Embryo #2	38	1248		489	1990		81	162
		0	638		161	505		32	514
					145	647
					286	609
					223	586
					144	615
					165	514
					162	516
	Embryo #3	4	1209		178	1060		168	1458
					201	713		123	981
					231	1082
